# Supplementary material for: BaRDIC: robust peak calling for RNA–DNA interaction data
Source: NAR Genom Bioinform. 2024 May 20;6(2):lqae054. doi: 10.1093/nargab/lqae054 (PMC11106031; doi:10.1093/nargab/lqae054)
Supplement: lqae054_Supplemental_Files [file lqae054_supplemental_files.zip]

Archive with 2 entries (2 files):
- NARGAB_2023_163_R1_Suppl_Data_rev2.pdf
- NARGAB_2023_163_R1_Suppl_Note_rev2.pdf
